# Supplementary material for: Interventions for the Prevention of Oral Mucositis in Patients Receiving Cancer Treatment: Evidence from Randomised Controlled Trials
Source: Curr Oncol. 2023 Jan 10;30(1):967–80. doi: 10.3390/curroncol30010074 (PMC9858113; doi:10.3390/curroncol30010074)
Supplement: Supplementary file 1 [file curroncol-30-00074-s001.zip]

Archive with 1 entries (1 files):
- curroncol-2112768-SI.pdf
